# Supplementary material for: Non-Covalent Inhibitors of SARS-CoV-2 Papain-Like Protease (PLpro): In Vitro and In Vivo Antiviral Activity
Source: J Med Chem. 2024 Aug 5;67(16):13681–702. doi: 10.1021/acs.jmedchem.4c00378 (PMC11345844; doi:10.1021/acs.jmedchem.4c00378)
Supplement: Supplementary file 2 — jm4c00378_si_002.csv [file jm4c00378_si_002.csv]

Compound	SMILES	Enzyme inhibition IC50 (µM)
15	C[C@@H](NC(C1=C(C)C=CC(NC2CNC2)=C1)=O)C3=CC(C4=CC(C)=C(CN5CCCC5)S4)=CC=C3	0.92
16	C[C@@H](NC(C1=C(C)C=CC(NC2CNC2)=C1)=O)C3=CC(C4=CC(C)=C(CNC5CCCC5)S4)=CC=C3	0.65
17	C[C@@H](NC(C1=C(C)C=CC(NC2CNC2)=C1)=O)C3=CC(C4=CC(C)=C(CN[C@H]5CC[C@@H](O)C5)S4)=CC=C3	0.33
18	C[C@@H](NC(C1=C(C)C=CC(NC2CNC2)=C1)=O)C3=CC(C4=C(C)C=C(CN[C@H]5CC[C@@H](O)C5)S4)=CC=C3	1.48
19	C[C@@H](NC(C1=C(C)C=CC(NC2CNC2)=C1)=O)C3=CC(C4=C(C)C=C(CNC5CCCC5)S4)=CC=C3	1.96
20	C[C@@H](NC(C1=C(C)C=CC(NC2CNC2)=C1)=O)C3=CC(C4=C(C)C=C(CN5CCCC5)S4)=CC=C3	3.17
21	C[C@@H](NC(C1=C(C)C=CC(NC2CNC2)=C1)=O)C3=CC(C4=CC=C(CN)S4)=CC=C3	1.56
22	C[C@@H](NC(C1=C(C)C=CC(NC2CNC2)=C1)=O)C3=CC(C4=CC(C=CC=C5)=C5S4)=CC=C3	1.13
23	C[C@@H](NC(C1=C(C)C=CC(NC2CNC2)=C1)=O)C3=CC(C4=CC=C(C#N)S4)=CC=C3	5.53
24	O=C(C1=C(C)C=CC(NC2CNC2)=C1)N[C@@H](C3=CC=CC(C4=CC(C)=CS4)=C3)C	1.93
25	O=C(C1=C(C)C=CC(NC2CNC2)=C1)N[C@@H](C3=CC=CC(C4=C(C)C=CS4)=C3)C	1.19
26	O=C(C1=C(C)C=CC(NC2CNC2)=C1)N[C@@H](C3=CC=CC(C4=CC=C(C5=CC=CC=C5)S4)=C3)C	4.75
27	O=C(C1=C(C)C=CC(NC2CNC2)=C1)N[C@@H](C3=CC=CC(C4=CC=C(C5=CC=CS5)S4)=C3)C	4.43
28	C[C@@H](NC(C1=C(C)C=CC(NC2CNC2)=C1)=O)C3=CC(C4=CC=C(C(F)(F)F)S4)=CC=C3	6.12
29	O=C(C1=C(C)C=CC(NC2CNC2)=C1)N[C@@H](C3=CC=CC(C4=CC=C(Cl)S4)=C3)C	1.08
30	C[C@@H](NC(C1=C(C)C=CC(NC2CNC2)=C1)=O)C3=CC(C4=CC(SC=C5)=C5S4)=CC=C3	0.82
31	C[C@@H](NC(C1=C(C)C=CC(NC2CNC2)=C1)=O)C3=CC(C4=CC=C(CNC(C5CC5)=O)S4)=CC=C3	0.79
32	C[C@@H](NC(C1=C(C)C=CC(NC2CNC2)=C1)=O)C3=CC(C4=CC=C(CNC(C5CCCC5)=O)S4)=CC=C3	0.38
33	C[C@@H](NC(C1=C(C)C=CC(NC2CNC2)=C1)=O)C3=CC(C4=CC=C(CNC(C5CCOCC5)=O)S4)=CC=C3	0.82
34	C[C@@H](NC(C1=C(C)C=CC(NC2CNC2)=C1)=O)C3=CC(C4=CC=C(CNC(C5CCCO5)=O)S4)=CC=C3	0.69
35	C[C@@H](NC(C1=C(C)C=CC(NC2CNC2)=C1)=O)C3=CC(C4=CC=C(CNC(C5CCNCC5)=O)S4)=CC=C3	2.4
36	C[C@@H](NC(C1=C(C)C=CC(NC2CNC2)=C1)=O)C3=CC(C4=CC=C(CNC(C5CNC5)=O)S4)=CC=C3	1.14
37	C[C@@H](NC(C1=C(C)C=CC(NC2CNC2)=C1)=O)C3=CC(C4=CC=C(CNC(C5CCC(N)C5)=O)S4)=CC=C3	0.96
38	C[C@@H](NC(C1=C(C)C=CC(NC2CNC2)=C1)=O)C3=CC(C4=CC=C(CNC([C@@H]5CCCN5)=O)S4)=CC=C3	0.55
39	O=C(C1=C(C)C=CC(NC2CNC2)=C1)N[C@@H](C3=CC=CC(C4=CC=C(CN[C@H]5CC[C@@H](C(O)=O)C5)S4)=C3)C	0.32
40	C[C@@H](NC(C1=C(C)C=CC(NC2CNC2)=C1)=O)C3=CC(C4=CC=C(CN[C@H]5CC[C@@H](C(OCC)=O)C5)S4)=CC=C3	0.49
41	C[C@@H](NC(C1=C(C)C=CC(OC2CNC2)=C1)=O)C3=CC(C4=CC=C(CNC5CCCC5)S4)=CC=C3	0.96
42	C[C@@H](NC(C1=C(C)C=CC(OC2CNC2)=C1)=O)C3=CC(C4=CC=C(CN5CCCC5)S4)=CC=C3	0.81
43	C[C@@H](NC(C1=C(C)C=CC(OC2CNC2)=C1)=O)C3=CC(C4=CC=C(CN[C@H]5CC[C@@H](O)C5)S4)=CC=C3	0.43
44	O=C(C1=C(C)C=CC(OC2CCNCC2)=C1)N[C@@H](C3=CC=CC(C4=CC=C(CNC5CCCC5)S4)=C3)C	0.75
45	C[C@@H](NC(C1=C(C)C=CC(OC2CNC2)=C1)=O)C3=CC(C4=CC=C(CN5[C@H](C6)CC[C@H]6C5=O)S4)=CC=C3	1.6
46	C[C@@H](NC(C1=C(C)C=CC(OC2CNC2)=C1)=O)C3=CC(C4=CC=C(CN[C@H]5CC[C@@H](C(O)=O)C5)S4)=CC=C3	0.36
47	C[C@@H](NC(C1=C(C)C=CC(OCCN)=C1)=O)C2=CC(C3=CC=C(CNC4CCCC4)S3)=CC=C2	0.26
48	C[C@@H](NC(C1=C(C)C=CC(OCCN)=C1)=O)C2=CC(C3=CC=C(CN4CCCC4)S3)=CC=C2	0.57
49	C[C@@H](NC(C1=C(C)C=CC(OC2CNCC2)=C1)=O)C3=CC(C4=CC=C(CN5CCCC5)S4)=CC=C3	1.2
50	C[C@@H](NC(C1=C(C)C=CC(NC(C)=O)=C1)=O)C2=CC(C3=CC=C(CNC4CCCC4)S3)=CC=C2	1.79
51	C[C@@H](NC(C1=C(C)C=CC(NC(C)=O)=C1)=O)C2=CC(C3=CC=C(CN4CCCC4)S3)=CC=C2	2.42
52	C[C@@H](NC(C1=C(C)C=CC(NC(C)=O)=C1)=O)C2=CC(C3=CC=C(CN[C@H]4CC[C@@H](O)C4)S3)=CC=C2	1.52
53	C[C@@H](NC(C1=C(C)C=CC(N)=C1)=O)C2=CC(C3=CC=C(CNC4CCCC4)S3)=CC=C2	1.39
54	C[C@@H](NC(C1=C(C)C=CC(N)=C1)=O)C2=CC(C3=CC=C(CN4CCCC4)S3)=CC=C2	1.69
55	C[C@@H](NC(C1=C(C)C=CC(N)=C1)=O)C2=CC(C3=CC=C(CN[C@H]4CC[C@@H](O)C4)S3)=CC=C2	0.6
56	C[C@@H](NC(C1=C(C)C=CC(OC2CNC2)=C1)=O)C3=CC(C4=CC=C(CNC5CCCC5)O4)=CC=C3	2.82
57	C[C@@H](NC(C1=C(C)C=CC(OC2CNC2)=C1)=O)C3=CC(C4=NC=C(CNC5CCCC5)O4)=CC=C3	1.39
58	C[C@@H](NC(C1=C(C)C=CC(NC2CNC2)=C1)=O)C3=CC(C4=NC=C(CNC5CCCC5)S4)=CC=C3	1.56
59	O=C(C1=C(C)C=CC(NC2CNC2)=C1)N[C@@H](C3=CC=CC(C4=CC=CN4C)=C3)C	9.78
60	O=C(C1=C(C)C=CC(NC2CNC2)=C1)N[C@@H](C3=CC=CC(C4=CC=C(CN[C@H]5CC[C@@H](OC([C@@H](N)C(C)C)=O)C5)S4)=C3)C	0.56
61	O=C(C1=C(C)C=CC(NC2CNC2)=C1)N[C@@H](C3=CC=CC(C4=CC=C(CN[C@H]5CC[C@@H](OC([C@@H](NC([C@@H](N)C(C)C)=O)C(C)C)=O)C5)S4)=C3)C	0.5
62	C[C@@H](NC(C1=C(C)C=CC(NC2CN(C(OC(C)OC(C)=O)=O)C2)=C1)=O)C3=CC(C4=CC=C(CNC(C5CCCC5)=O)S4)=CC=C3	0.6
63	O=C(N=C(C=C1)N)N1[C@H](O2)[C@H](O)[C@H](O)[C@H]2COC([C@@H](C3)CC[C@@H]3NCC(S4)=CC=C4C5=CC=CC([C@H](NC(C6=C(C)C=CC(OC7CNC7)=C6)=O)C)=C5)=O	0.47
64	C[C@@H](NC(C1=C(C)C=CC(NC2CNC2)=C1)=O)C3=CC(C4=CC=C(CN[C@H]5CC[C@@H](C(OCC6[C@@H](O)[C@@H](O)[C@H](N7C=CC(NO)=NC7=O)O6)=O)C5)S4)=CC=C3	0.62
